# Supplementary material for: Unearthing who and Y at Harewood Cemetery and inference of George Washington’s Y-chromosomal haplotype
Source: iScience. 2024 Mar 28;27(4):109353. doi: 10.1016/j.isci.2024.109353 (PMC11074960; doi:10.1016/j.isci.2024.109353)
Supplement: Table S1. Probable burials at Harewood Cemetery from oldest to most recent burial, related to Figure 2 — Burials highlighted in light blue were moved to Zion Church circa 1882 and burials highlighted in light gray have a tombstone at Harewood Cemetery. [file mmc2.xlsx]

## Sheet: Table S1
Table S1. Probable burials at Harewood Cemetery from oldest to most recent burial. Burials highlighted in light blue were moved to Zion Church circa 1882 and burials highlighted in light gray have a tombstone at Harewood Cemetery, Related to Figure 2.
Name	Date of Birth	Date of Death	Sex	Relationship
Lucinda Washington	November 29, 1769	November 3, 1770	F	Daughter of Samuel Washington and Anne Steptoe (Allerton, Washington) (fourth wife)
Charles Washington	October 3, 1760	November 6, 1775	M	Son of Betty Washington and Fielding Lewis; nephew of Samuel Washington
[male] Smith		circa 1775	M
Anne Steptoe (Allerton, Washington)	October 10, 1737	March 14, 1777	F	Fourth wife of Samuel Washington
Samuel Washington	November 16, 1734	September 26, 1781	M	Brother of General George Washington
Susannah Perrin (Holden, Washington)	June 27, 1753	March 5, 1783	F	Fifth Wife of Samuel Washington
John Perrin Washington	circa 1779/80	Between March and December 1783	M	Son of Samuel Washington and Susannah Perrin (Holden, Washington) (fifth wife)
Mildred Berry (Washington)	circa 1760	circa 1785	F	First wife of Thornton Washington
Thornton Washington	circa 1758	Between July and October 1787	M	Son of Samuel Washington and Mildred Thornton (Washington) (second wife)
Thomas Berry Washington	circa 1780	1794	M	Son of Thornton Washington and Mildred Berry (Washington); brother of John Thornton Augustine Washington; grandson of Samuel Washington and Mildred Thornton (second wife)
George Washington	December 3, 1794	December 24, 1803	M	Son of George Steptoe Washington and Lucy Payne (Washington, Todd); grandson of Samuel Washington and Anne Steptoe (Allerton, Washington) (fourth wife)
(infant son) Washington	January 23, 1822	January 23, 1822	M	Son of Dr. Samuel Walter Washington and Louisa Clemson (Washington); grandson of George Steptoe Washington and Lucy Payne (Washington, Todd); great grandson of Samuel Washington and Anne Steptoe (Allerton, Washington) (fourth wife)
Dr. Samuel Walter Washington	March 20, 1797	October 12, 1831	M	Son of George Steptoe Washington and Lucy Payne (Washington, Todd); grandson of Samuel Washington and Anne Steptoe (Allerton, Washington) (fourth wife)
George Steptoe Washington, Jr.	October 15, 1806	October 13, 1831	M	Son of George Steptoe Washington and Lucy Payne (Washington, Todd); grandson of Samuel Washington and Anne Steptoe (Allerton, Washington) (fourth wife)
Mildred Berry Washington	September 3, 1827	September 12, 1827	F	Daughter of John Thornton Augustine Washington and Elizabeth Conrad Bedinger (Washington); granddaughter of Thornton Washington and Mildred Berry (Washington) (first wife); great granddaughter of Samuel Washington and Mildred Thornton (Washington) (second wife)
Elizabeth Conrad Bedinger (Washington)	September 27, 1793	October 21, 1837	F	Wife of John Thornton Augustine Washington
Virginia Thornton Washington	March 2, 1816	November 13, 1838/1839	F	Daughter of John Thornton Augustine Washington and Elizabeth Conrad Bedinger (Washington); granddaughter of Thornton Washington and Mildred Berry (Washington) (first wife); great granddaughter of Samuel Washington and Mildred Thornton (Washington) (second wife)
Henrietta Gray Washington	September 30, 1835	December 18, 1838	F	Daughter of John Thornton Augustine Washington and Elizabeth Conrad Bedinger (Washington); granddaughter of Thornton Washington and Mildred Berry (Washington) (first wife); great granddaughter of Samuel Washington and Mildred Thornton (Washington) (second wife)
John Thornton Augustine Washington	May 20, 1783	October 9, 1841	M	Son of Thornton Washington and Mildred Berry (Washington); brother of Thomas Berry Washington; grandson of Samuel Washington and Mildred Thornton (second wife)
Lucinda (Lucy) Payne (Washington, Todd)	January 29, 1776	January 29, 1846	F	Wife of George Steptoe Washington
