# Supplementary material for: Unearthing who and Y at Harewood Cemetery and inference of George Washington’s Y-chromosomal haplotype
Source: iScience. 2024 Mar 28;27(4):109353. doi: 10.1016/j.isci.2024.109353 (PMC11074960; doi:10.1016/j.isci.2024.109353)
Supplement: Table S2. Sample processing overview for individual extracts, related to Table 5 — Extract numbers with a “c” indicate that two separate extracts were prepared and homogenized prior to downstream processing. Mitogenome,mitochondrial genome; LCNY, low copy number Yfiler protocol. [file mmc3.xlsx]

## Sheet: Sheet1
Table S2. Sample processing overview for individual extracts. Extract numbers with a “c” indicate that two separate extracts were prepared and homogenized prior to downstream processing. Mitogenome= mitochondrial genome, LCNY= low copy number Yfiler protocol, Related to Table 5.
Burial	Sample	DNA Extract	AFDIL Dabney Extraction Method	Quantifiler Trio	Hybridization Capture		LCNY
					Mitogenome	95K
3	3	3-3A1	Standard		X	X
3	3	3-3A3	Modified			X
3	3	3-3Ac	Modified	X			X
3	10	3-10A1	Modified			X
4	3	4-3A1	Standard		X	X
4	6	4-6Ac	Modified	X			X
4	8	4-8A1	Modified			X
B	7	B-7A1	Modified	X			X
B	7	B-7Ac	Modified	X	X		X
B	8	B-8A1	Standard		X	X
B	28	B-28A1	Modified			X
B	28	B-28Ac	Modified	X			X
