# Supplementary material for: Unearthing who and Y at Harewood Cemetery and inference of George Washington’s Y-chromosomal haplotype
Source: iScience. 2024 Mar 28;27(4):109353. doi: 10.1016/j.isci.2024.109353 (PMC11074960; doi:10.1016/j.isci.2024.109353)
Supplement: Table S4. 95K SNP capture metrics for the burials, the Samuel Walter Washington (S.W.W.) reference sample, and associated controls, related to Table 3 [file mmc5.xlsx]

## Sheet: Sheet1
Table S4. 95K SNP capture metrics for the burials, the Samuel Walter Washington (S.W.W.) reference sample, and associated controls. DNA extracts with a * were used for kinship predictions amongst the burials and versus S.W.W, Related to Table 3.
Burial/ Case	DNA Extract	Number of reads	% Reads Mapped to hg38	Number of Reads Covering Target SNPs	Average Insert Size	SNPs Covered >1X (max 94752)	% SNPs Covered			Global Ancestry					Y Haplogoup
							% Covered >1X	% Covered >5X	% Covered >10X	Proportion Europe	Proportion Africa	Proportion C Sasia	Proportion E Asia	Proportion Latino	Y-Haplogroup	Y-Haplogroup Score
3	3-3A1	6220510	0.15792	20457	66.13	7828	0.0826157	1.05539e-05	0	0.9503	0.0497	0	0	0	R1b1a1b	8
3	3-3A3	60049736	0.14479	120064	81.32	38897	0.410514	0.0164746	0.000232185	0.9669	0.0331	0	0	0	R1b1a1b1a1	52
3	3-10A1*	17762704	0.49707	1060240	135.06	79978	0.844077	0.445384	0.193421	0.9896	0.0104	0	0	0	R1b1a1b1a1a2b	204
4	4-3A1	7037550	0.14281	10374	96.98	4200	0.0443262	0	0	1	0	0	0	0	None predicted	NA
4	4-8A1*	19820670	0.38094	373241	100.48	68103	0.71875	0.177875	0.0202423	0.9749	0.0251	0	0	0	None predicted	NA
B	B-7Ac	47694514	0.15554	56573	114.42	19938	0.210423	0.00104483	1.05539e-05	1	0	0	0	0	R1b1a1b1a1	45
B	B-8A1	6360612	0.17863	43809	83.27	18164	0.1917	0.000844309	0	0.9644	0.0356	0	0	0	R1b1a1b	22
B	B-28A1*	32803470	0.17101	185547	80.65	47916	0.505699	0.0424582	0.00185748	0.973	0.027	0	0	0	R1b1a1b1a1a	79
S.W.W.	-	32578498	0.98435	8086411	244.4	94022	0.992296	0.949204	0.88414	1	0	0	0	0	R1b1a1b1a1a2b	324
Control	NC-051222-95K-RS	29284354	0.4656	48	190.47	17	0.000179416	1.05539e-05	1.05539e-05	0	0.5426	0	0.4574	0	None predicted	NA
Control	RB-042822-95K-RS	4975362	0.4696	124	162.15	46	0.000485478	1.05539e-05	1.05539e-05	0	0.1483	0	0.1272	0.7245	None predicted	NA
Control	NC-081622-95K	4863274	0.47173	12	200.67	5	5.27693e-05	1.05539e-05	1.05539e-05	0	0	1	0	0	None predicted	NA
Control	RB-080122-95K	15458020	0.47782	1367	104.4	607	0.0064062	1.05539e-05	1.05539e-05	0.3879	0.2667	0	0.3454	0	None predicted	NA
Control	NCb-1-95K	99722	0.11245	1517	182.56	997	0.0105222	1.05539e-05	1.05539e-05	1	0	0	0	0	None predicted	NA
Control	RB1b-95K	165094	0.09573	1728	139.87	1270	0.0134034	1.05539e-05	1.05539e-05	1	0	0	0	0	None predicted	NA
